# Supplementary material for: Sunlight-Active BiOI Photocatalyst as an Efficient Adsorbent for the Removal of Organic Dyes and Antibiotics from Aqueous Solutions
Source: Molecules. 2021 Sep 16;26(18):5624. doi: 10.3390/molecules26185624 (PMC8471800; doi:10.3390/molecules26185624)
Supplement: Supplementary file 1 [file molecules-26-05624-s001.zip]

Archive with 1 entries (1 files):
- molecules-1374867-supplementary.pdf
